# Supplementary material for: Fatty Acids and Metabolomic Composition of Follicular Fluid Collected from Environments Associated with Good and Poor Oocyte Competence in Goats
Source: Int J Mol Sci. 2022 Apr 8;23(8):4141. doi: 10.3390/ijms23084141 (PMC9028732; doi:10.3390/ijms23084141)
Supplement: Supplementary file 1 [file ijms-23-04141-s001.zip]

Archive with 1 entries (1 files):
- ijms-1658295-supplementary.pdf
